# Supplementary material for: Detection and characterization of fungus (Magnaporthe oryzae pathotype Triticum) causing wheat blast disease on rain-fed grown wheat (Triticum aestivum L.) in Zambia
Source: PLoS One. 2020 Sep 21;15(9):e0238724. doi: 10.1371/journal.pone.0238724 (PMC7505438; doi:10.1371/journal.pone.0238724)
Supplement: S1 Data — (XLSX) [file pone.0238724.s002.xlsx]

## Sheet: Sheet1
	Type of field (Exp/plot)	Variety	Source of seed planted	Blast incidence (%)	Severity
	Experimental plot	Coucal	MMCRS	100	5
	Farmers fields	Coucal	MMCRS	95	4.5
	Experimental plot	RPWYT -1 -35	ICARDA	80	4
	Experimental plot	29TH HRWSN 8	CIMMYT	93	2.5
	Experimental plot	29TH HRWSN 80	CIMMYT	50	3.5
	Experimental plot	RPWYT -1-59	ICARDA	90	4.8
	Experimental plot	HON 9	ICARDA	60	4.2
	Experimental plot	HON 7	ICARDA	99	5
	Experimental plot	37ESWYT 50	CIMMYT	80	5
	Experimental plot	37ESWYT 94	CIMMYT	96	5
	Experimental plot	Kwale	MMCRS	95	5
